# Supplementary material for: Pyrotinib-assisted whole brain radiotherapy alleviates HER2-positive advanced breast cancer and brain metastases: a prospective study in patients
Source: Front Neurol. 2025 Feb 14;16:1439028. doi: 10.3389/fneur.2025.1439028 (PMC11868727; doi:10.3389/fneur.2025.1439028)
Supplement: Supplementary file 1 [file Table_1.xlsx]

## Sheet: 工作表1
											第一个表内容							第二个表			第三个表iPFS		OS							第四个表
患者	分组	放疗开始时间	放疗结束时间	吡咯开始时间	age	AGE	月经状态	ECOG评分	激素受体状态（hormone receptor status）	组织学分级(pathological grading)	可测量病灶(Measurable disease)	转移部位	以往HER2治疗情况	转移部位以往治疗线		中枢系统病情缓解	中枢系统客观缓解率	非中枢系统客观缓解率	非中枢系统客观缓解率		iPFS（颅内无进展生存）month	状态	OS month	状态		﻿腹泻Diarrhoea	﻿贫血Anaemia	呕吐﻿Vomiting	恶心﻿Nausea	手足综合症	头痛headache	﻿头晕Dizziness	白细胞减少	中性粒细胞减少
1	W	2019-02-26	2019-03-19	2019-02-26	40	0	0	1	0	2	1	3	0	1		3		1			32	1	12	1		0	0	0	0	0	0	0	0	0
2	W	2019-04-09	2019-05-21	2019-04-09	37	0	0	0	1	3	1	3	1	2		1		2			23	1	19	1		0	0	0	0	0	0	0	1	1
3	P	2019-07-04	2019-07-18	2019-05-23	43	0	0	0	0	3	1	1	0	2		1		1			43	1	43	0		0	0	0	0	0	0	0	0	0
4	P	2019-08-02	2019-08-16	2019-04-26	54	1	1	0	0	3	1	3	1	2		1		1			39	1	49	0		0	0	0	0	0	0	0	1	1
5	W	2019-12-27	2020-01-17	2019-12-27	39	0	0	0	0	3	1	3	0	2		1		1			22	1	3	0		0	0	0	0	0	0	0	0	0
6	P	2020-01-21	2020-02-04	2019-06-03	65	1	1	0	0	2	1	3	1	2		3		2			14	1	14	0		0	0	0	0	0	0	0	0	0
7	P	2020-02-25	2020-04-07	2019-12-31	49	0	0	0	0	2	1	2	0	1		1		1			17	1	39	0		0	0	0	0	0	0	0	0	0
8	W	2020-03-09	2020-03-23	2020-03-09	42	0	0	0	1	2	1	3	1	1		1		1			25	1	25	1		0	0	0	0	0	0	0	0	0
9	P	2020-05-04	2020-06-01	2019-12-16	43	0	0	0	0	2	1	3	1	1		4		4			14	1	17	0		0	0	0	0	0	0	0	0	0
10	W	2020-05-14	2020-06-11	2020-05-14	48	0	0	0	0	2	1	3	1	1		1		1			36	1	40	0		0	0	0	0	0	0	0	0	0
11	W	2020-07-16	2020-08-13	2020-07-16	58	1	1	0	1	2	0	2	1	2		2		2			18	1	48	0		0	0	0	0	0	0	0	0	0
12	P	2020-08-04	2020-09-01	2020-01-21	54	1	1	0	1	2	1	1	3	3		1		1			54	1	72	0		0	0	0	0	0	0	0	0	0
13	W	2020-08-12	2020-09-23	2020-08-12	53	1	1	0	0	3	1	1	3	3		3		3			44	1	59	0		0	0	0	0	0	0	0	0	0
14	P	2020-09-03	2020-04-23	2020-10-15	56	1	1	0	1	2	1	1	1	1		0		1			28	1	28	0		1	0	0	0	0	0	0	0	0
15	P	2020-11-18	2021-01-19	2019-08-14	45	0	0	0	0	2	1	3	3	3		2		1			16	1	25	0		0	0	1	0	0	0	0	0	0
16	W	2021-02-12	2021-03-26	2021-02-12	45	0	0	0	1	3	1	3	0	1		1		1			22	1	52	0		0	0	0	0	0	0	0	0	0
17	W	2021-04-27	2021-05-25	2021-04-27	48	0	0	0	0	2	1	3	1	2		1		1			21	1	39	0		0	0	0	0	0	0	0	0	0
18	P	2021-05-01	2021-07-19	2021-01-23	58	1	1	0	0	2	1	3	2	1		1		1			29	1	59	0		0	0	0	0	0	0	0	0	0
19	W	2021-05-20	2021-06-17	2021-05-20	51	1	0	0	0	2	1	3	2	2		1		1			34	1	54	1		0	0	0	0	0	0	0	0	0
20	P	2021-06-12	2021-07-24	2021-05-12	39	0	0	0	0	3	1	3	2	1		2		2			18	1	39	0		0	0	0	0	0	0	0	0	0
21	P	2021-06-21	2021-07-05	2020-12-21	42	0	0	0	0	2	1	3	2	2		2		2			15	1	24	0		0	0	0	0	0	0	0	0	0
22	P	2021-08-06	2021-09-03	2021-04-26	45	0	0	0	1	2	1	3	2	2		1		1			29	1	76	0		0	0	0	0	0	0	0	0	0
23	W	2021-10-27	2021-11-10	2021-10-27	43	0	0	0	1	2	1	1	2	2		1		1			31	1	72	0		0	0	0	0	0	0	0	0	0
24	P	2021-11-08	2021-11-22	2021-09-13	55	1	1	0	1	2	1	1	2	2		1		1			41	1	41	0		0	0	0	0	0	0	0	0	0
25	P	2022-01-13	2022-01-27	2021-12-16	34	0	0	0	1	2	1	1	2	2		1		1			48	1	48	0		0	0	0	0	0	0	0	0	0
26	P	2022-06-15	2022-07-27	2022-03-16	58	1	1	0	0	3	1	3	3	2		2		2			17	1	43	0		0	0	0	0	0	0	0	0	0
